# Supplementary material for: Postoperative Pain Control After Cesarean Section by Continuous Infusion Pump System Versus Ropivacaine Hydrogel: A Prospective Randomized Clinical Trial
Source: Gels. 2026 Mar 12;12(3):234. doi: 10.3390/gels12030234 (PMC13025499; doi:10.3390/gels12030234)
Supplement: Supplementary file 1 [file gels-12-00234-s001.zip]

Archive with 2 entries (2 files):
- Supplementary_Video_S1.mp4
- Supplementary_Video_S2.mp4
